# Supplementary material for: Hierarchical Natural Fibre Composites Based on Cellulose Nanocrystal-Modified Luffa Structures for Binderless Acoustic Panels
Source: Polymers (Basel). 2025 Jan 22;17(3):281. doi: 10.3390/polym17030281 (PMC11821052; doi:10.3390/polym17030281)
Supplement: Supplementary file 1 [file polymers-17-00281-s001.zip]

Archive with 1 entries (1 files):
- polymers-3409679-supplementary.pdf
